# Supplementary material for: 3D-Printing Physical Activity in Youth: An Autotopographical Approach to Behaviour Change
Source: Int J Environ Res Public Health. 2023 Jan 14;20(2):1530. doi: 10.3390/ijerph20021530 (PMC9861837; doi:10.3390/ijerph20021530)
Supplement: Supplementary file 1 [file ijerph-20-01530-s001.zip]

Archive with 1 entries (1 files):
- ijerph-2135341-supplementary.pdf
